# Supplementary material for: Prevalence and trends of Clostridioides difficile infection among persons requiring maintenance hemodialysis: A systematic review and meta-analysis
Source: Infect Control Hosp Epidemiol. 2022 Sep 23;44(7):1068–75. doi: 10.1017/ice.2022.217 (PMC10369223; doi:10.1017/ice.2022.217)
Supplement: Supplementary file 1 [file S0899823X22002173sup.zip]

Archive with 4 entries (4 files):
- S0899823X22002173sup001.docx
- S0899823X22002173sup002.docx
- S0899823X22002173sup003.docx
- S0899823X22002173sup004.tif
